# Supplementary material for: Induced Mitochondrial Alteration and DNA Damage via IFNGR-JAK2-STAT1-PARP1 Pathway Facilitates Viral Hepatitis Associated Hepatocellular Carcinoma Aggressiveness and Stemness
Source: Cancers (Basel). 2021 Jun 2;13(11):2755. doi: 10.3390/cancers13112755 (PMC8199505; doi:10.3390/cancers13112755)
Supplement: Supplementary file 1 [file cancers-13-02755-s001.zip]

Archive with 1 entries (1 files):
- cancers-1207722-supplementary.pdf
